# Supplementary material for: Genome assembly of Polygala tenuifolia provides insights into its karyotype evolution and triterpenoid saponin biosynthesis
Source: Hortic Res. 2023 Jul 11;10(9):uhad139. doi: 10.1093/hr/uhad139 (PMC10476160; doi:10.1093/hr/uhad139)
Supplement: Web_Material_uhad139 [file web_material_uhad139.zip]

Archive with 2 entries (2 files):
- Supplementary Figures 1-23.pdf
- Supplementary Tables 1-44.xlsx
