# Supplementary material for: Genome assembly of Polygala tenuifolia provides insights into its karyotype evolution and triterpenoid saponin biosynthesis
Source: Hortic Res. 2023 Jul 11;10(9):uhad139. doi: 10.1093/hr/uhad139 (PMC10476160; doi:10.1093/hr/uhad139)
Supplement: Web_Material_uhad139 [file web_material_uhad139.zip › Supplementary Tables 1-44.xlsx]

## Sheet: ST1
Supplementary Table 1. K-mer statistics of the genomic characteristics of P. tenuifolia obtained by genome survey analysis.
Kmer	Depth	n_kmer	Genome_size(M)	Revised Genome_size(M)	Heterozygous_rate(%)	Repeat_rate(%)
17	31	25249619688	814.5	798.58	0.96	61.62

## Sheet: ST2
Supplementary Table 2. Statistics of sequencing data obtained by illumina Hiseq platform for P. tenuifolia genome survey.
Library name	Raw paired reads	Raw Base(bp)	Effective Rate(%)	Error Rate(%)	Q20(%)	Q30(%)	GC Content(%)
FDSW210003189-1r_L3	144661708	43398512400	99.72	0.04	97.3	92.38	38.33

## Sheet: ST3
Supplementary Table 3. Statistics of sequencing data of P. tenuifolia by Pacbio sequel II platform.
Read_type	Read_base	Read_Number	Read_length(max)	Read_length(mean)	Read_length(N50)
HiFi reads	24772726439	1571199	39655	15766	15801

## Sheet: ST4
Supplementary Table 4. Statistics of P. tenuifolia genome sequencing data used for Hi-C obtained by illumina Hiseq platform.
Library name	Raw paired reads	Raw Base(bp)	Clean Base(bp)	Effective Rate(%)	Error Rate(%)	Q20(%)	Q30(%)	GC Content(%)
FDHC210003190-1a_L2	144382827	43314848100	43090939200	99.48	0.04	96.47	89.98	38.58

## Sheet: ST5
Supplementary Table 5. The quality assessment of the Hi-C construction library.
Sample	Total Reads	Total Paired	Total Paired Ratio (%)	Valid Pairs	Unique di-Tags	Effect Rate (%)
all samples	256473508	128236754	34.87	40668912	38697765	30.18
(1) Sample: the name of the library; (2) Total_reads_processed: the original number of reads after basic QC; (3) % Paired: the proportion of the paired reads; (4) Total_pairs: the number of read pairs; (5) Valid_pairs: the number of valid read pairs; (6) Unique_di-tags: the number of valid and unique read pairs, that is the number of finally valid read pairs; (7) effect_rate: effective utilizatio…

## Sheet: ST6
Supplementary Table 6. Summary of P. tenuifolia genome sequencing data.
libraries	Insert size	Total data (bp)	Read length (bp)	Sequence coverage (X)
Illumina reads	350bp	43398512400	150	54.34
PacBio reads	--	24772726439	--	31.02
Hi-C reads	350bp	43314848100	150	54.24
Total	--	111486086939	--	139.61

## Sheet: ST7
Supplementary Table 7. Statistics of P. tenuifolia genome assembly quality.
	length (bp)		number
Type	Contig	Scaffold	Contig	Scaffold
Total	769272083	769619883	4583	1105
Max	4398726	48171828	-	-
Number>=2000	-	-	4583	1105
N50	311130	36329139	612	10
N60	234720	35516980	898	12
N70	177134	34551592	1277	14
N80	120803	33469833	1800	16
N90	65310	29217019	2654	19
Total gap length: 347,800 bp. Total gap number: 3,478.

## Sheet: ST8
Supplementary Table 8. The assembled length of each chromosome of P. tenuifolia genome.
Chr_id	Cluster Number	Sequeues Length
Chr01	223	34551592
Chr02	226	46128830
Chr03	139	45894661
Chr04	190	43850158
Chr05	196	48171828
Chr06	118	36329139
Chr07	224	33469833
Chr08	110	31578523
Chr09	178	34337603
Chr10	107	38792061
Chr11	183	37112180
Chr12	187	35516980
Chr13	280	37123227
Chr14	158	38654535
Chr15	237	32621004
Chr16	322	39412840
Chr17	189	35983273
Chr18	156	34556512
Chr19	74	29217019

## Sheet: ST9
Supplementary Table 9. Summary of genomic sequence anchoring to chromosomes.
Class	Scaffold Number	Total Length
place	19	713301798
unplace	1086	56318085
total	1105	769619883

## Sheet: ST10
Supplementary Table 10. Statistics on the base content of the P. tenuifolia genome.
Bases	Number (bp)	% of genome
A	241077414	31.34
T	241074397	31.34
C	143533126	18.66
G	143587146	18.67
N	0	0
total	769272083	--
GC	287120272	37.32

[truncated: 34 more sheets: ST11, ST12, ST13, ST14, ST15, ST16, ST17, ST18, ST19, ST20, ST21, ST22, ST23, ST24, ST25, ST26, ST27, ST28, ST29, ST30 …]
